# Supplementary material for: A 22-G or a 25-G Needle: Which One to Use in the Diagnostics of Solid Pancreatic Lesions? A Systematic Review and Meta-Analysis
Source: Cancers (Basel). 2024 Jun 19;16(12):2266. doi: 10.3390/cancers16122266 (PMC11202301; doi:10.3390/cancers16122266)
Supplement: Supplementary file 1 [file cancers-16-02266-s001.zip]

Archive with 1 entries (1 files):
- cancers-3022968-supplementary.pdf
